# Supplementary material for: Elevated Nuclear PHGDH Synergistically Functions with cMyc to Reshape the Immune Microenvironment of Liver Cancer
Source: Adv Sci (Weinh). 2023 Apr 20;10(17):2205818. doi: 10.1002/advs.202205818 (PMC10265107; doi:10.1002/advs.202205818)
Supplement: Supplementary file 2 — Supporting Table 1 [file ADVS-10-2205818-s003.xlsx]

## Sheet: Sheet1
Supplemental Table 1. The sequence (5' -> 3') used for silencing genes
shNT:	targeting sequence,		CAACAAGATGAAGAGCACCAA
shPHGDH (TRCN0000028548):			CCGGAGGTGATAACACAGGGAACATCTCGAGATGTTCCCTGTGTTATCACCTTTTTT
