# Supplementary material for: Elevated Nuclear PHGDH Synergistically Functions with cMyc to Reshape the Immune Microenvironment of Liver Cancer
Source: Adv Sci (Weinh). 2023 Apr 20;10(17):2205818. doi: 10.1002/advs.202205818 (PMC10265107; doi:10.1002/advs.202205818)
Supplement: Supplementary file 3 — Supporting Table 2 [file ADVS-10-2205818-s001.xlsx]

## Sheet: Sheet1
Supplemental Table 2. The list of primers used in this study.
1. The sequence (5' -> 3') of primers used for qRT-PCR:															2. The sequence (5' -> 3') of primers used for ChIP-qPCR:
Primers for human genes:							Primers for mouse genes:								Primers for human genes:
CXCL1-forward:	GCAGACCCTGCAGGGAATTCA						Phgdh-forward:	CCTCATTGTCCGGTCTGCTAC								CXCL1-forward:	GTTCTCAGGGATCCGCCCCA
CXCL1-reverse:	GCTTTCCGCCCATTCTTGAGT						Phgdh-reverse:	CATCTTTCATCGAAGCTGTTGC								CXCL1-reverse:	GGAGAGAGCAGCGCGGGCCA
CCL5-forward:	CCAGCAGTCGTCTTTGTCAC						Psat1-forward:	CAGTGGAGCGCCAGAATAGAA								IL8-forward:	GATTGGCTGGCTTATCTTCA
CCL5- reverse:	CTCTGGGTTGGCACACACTT						Psat1-reverse:	CCTGTGCCCCTTCAAGGAG								IL8-reverse:	GTGCTCCGGTGGCTTTTTATA
CXCL2-forward:	GCAATCCCCGGCTCCTGCGG						S100a8-forward:	AAATCACCATGCCCTCTACAAG								TP53-forward:	CCATGTGCTCAAGACTGGC
CXCL2-reverse:	GGTGAATTCCCTGCAGGGTC						S100a8-reverse:	CCCACTTTTATCACCATCGCAA								TP53-reverse:	ACCGTCGTGGAAAGCACGC
IL8-forward:	GTGTGTAAACATGACTTCCA						S100a9-forward:	GCACAGTTGGCAACCTTTATG								CDK4-forward:	AGACTTCCCTCTGAGGCCAAGTT
IL8- reverse:	GCACTGACATCTAAGTTCTTTA						S100a9-reverse:	TGATTGTCCTGGTTTGTGTCC								CDK4-reverse:	AACAGAAGACGTCCTCTCTGTC
BIRC3-forward:	AAGCTACCTCTCAGCCTACTTT						Cyp2b9-forward:	GCTCATTCTCTGGTCAGATGTTT								GLUT1-forward:	GTCTCAAGTAAGGCACTGGTC
BIRC3-reverse:	CCACTGTTTTCTGTACCCGGA						Cyp2b9-reverse:	CGCTTGTGGTCTCAGTTCCA								GLUT1-reverse:	TTCCCACACCAATCTCATTGC
TNFAIP3-forward:	TTGTCCTCAGTTTCGGGAGAT						Cyp2b10-forward:	TGCTGTCGTTGAGCCAACC								HK2-forward:	GCCCCGCAGGTAGTCAGG
TNFAIP3- reverse:	ACTTCTCGACACCAGTTGAGTT						Cyp2b10- reverse:	CCACTAAACATTGGGCTTCCT								HK2-reverse:	AGCCACGATTCTCTCCACG
IL1B-forward:	AGCTACGAATCTCCGACCAC						Cyp2b13-forward:	AGTGAGCCACGAGACTTCATC								LDHA-forward:	AGCGCACGTGGAGCAGTC
IL1B- reverse:	CGTTATCCCATGTGTCGAAGAA						Cyp2b13-reverse:	GTGCTCCAGTAGGGACAATATCT								LDHA-reverse:	AGCTATGCTGACGTCAGC
NLRC4-forward:	TGCATCATTGAAGGGGAATCTG						Cyp2b19-forward:	TTCCAGTGCATCGTAGCAAAT
NLRC4-reverse:	GATTGTGCCAGGTATATCCAGG						Cyp2b19- reverse:	GGAACTCTGTATGGTGGTTGG
TP53-forward:	CAGCACATGACGGAGGTTGT						Cyp2c37-forward:	GCCAATCCTTCACCAATTTA
TP53-reverse:	TCATCCAAATACTCCACACGC						Cyp2c37- reverse:	GCCTCGTGTTTTTCCATACA
CDK4-forward:	CGCGAACAGATCAAGCTCCT						Cyp2c38-forward:	CACGGCCCATTGTTGTATTGC
CDK4-reverse:	GGGGCTCAAGGTTTTTGCTG						Cyp2c38-reverse:	TGAGTGTGAAACGTCTTGTCTCT
GLUT1-forward:	GGCCAAGAGTGTGCTAAAGAA						Cyp2c39-forward:	GAGGAAGCATTCCAATGGTAGAA
GLUT1-reverse:	ACAGCGTTGATGCCAGACAG						Cyp2c39- reverse:	TGTGAAGCGCCTAATCTCTTTC
HK2-forward:	GAGCCACCACTCACCCTACT						Cyp2c50-forward:	ACTGTGGTGTTGCATGGATATG
HK2-reverse:	CCAGGCATTCGGCAATGTG						Cyp2c50- reverse:	GAGAAGCGCCTTGTGTTTTTC
LDHA-forward:	ATGGCAACTCTAAAGGATCAGC						Cyp4a14-forward:	TCTGGGTTCTTCCAATGGGC
LDHA-reverse:	CCAACCCCAACAACTGTAATCT						Cyp4a14-reverse:	GGACTCGTATATTGCTCCCCG
